# Supplementary material for: The effect of systematic antidepressant treatments in the early stages on sleep and impulsivity in bipolar euthymic patients: A cross-sectional study
Source: PLoS One. 2025 Apr 29;20(4):e0322274. doi: 10.1371/journal.pone.0322274 (PMC12040253; doi:10.1371/journal.pone.0322274)
Supplement: S1 File — (XLSX) [file pone.0322274.s001.xlsx]

## Sheet: Sheet1
									Unadjusted mediation analysis
	β	SE	t	p	LLCI	ULCI
X→M	2.1452	0.4379	4.8985	0	1.2782	3.0121
X→Y total	2.5406	1.7409	1.4594	0.147	-0.9059	5.9872
M→Y total	0.7705	0.329	2.342	0.0208	0.1192	1.4219
	Effect	SE	LLCI	ULCI	p
Total effect	4.1935	1.6204	0.9858	7.4013	0.0108
Direct	2.5406	1.7409	-0.9059	5.9872
Indirect	1.6529	0.955	0.1874	3.8795
	β	SE	t	p	LLCI	ULCI
X→M	2.1452	0.4379	4.8985	0	1.2782	3.0121
X→Y atten	0.8989	0.5605	1.6038	0.1114	-0.2107	2.0086
M→Y atten	0.1298	0.1059	1.2256	0.2227	-0.0799	0.3395
	Effect	SE	LLCI	ULCI	p
Total effect	1.1774	0.5134	0.161	2.1938	0.0235
Direct	0.8989	0.5605	-0.2107	2.0086
Indirect	0.2785	0.2819	-0.1905	0.9038
	β	SE	t	p	LLCI	ULCI
X→M	2.1452	0.4379	4.8985	0	1.2782	3.0121
X→Y motor	0.2577	0.7575	0.3403	0.7343	-1.242	1.7575
M→Y motor	0.2257	0.1432	1.5766	0.1175	-0.0577	0.5091
	Effect	SE	LLCI	ULCI	p
Total effect	0.7419	0.6967	-0.6372	2.1211	0.289
Direct	0.2577	0.7575	-1.242	1.7575
Indirect	0.4842	0.3357	-0.1756	1.1706
	β	SE	t	p	LLCI	ULCI
X→M	2.1452	0.4379	4.8985	0	1.2782	3.0121
X→Y nonpl	1.384	0.9387	1.4743	0.143	-0.4745	3.2424
M→Y nonpl	0.415	0.1774	2.3392	0.021	0.0638	0.7662
	Effect	SE	LLCI	ULCI	p
Total effect	2.2742	0.8737	0.5446	4.0038	0.0104
Direct	1.384	0.9387	-0.4745	3.2424
Indirect	0.8902	0.5602	0.0758	2.2381

## Sheet: Sheet2
											Adjusted mediation analysis
	β	SE	t	p	LLCI	ULCI
X→M	2.1768	0.4458	4.8831	0	1.294	3.0595
X→Y total	2.7014	1.7359	1.5562	0.1224	-0.7364	6.1393
M→Y total	0.7607	0.327	2.3265	0.0217	0.1131	1.4082
	Effect	SE	LLCI	ULCI	p
Total effect	4.3572	1.6126	1.1638	7.5506	0.0079
Direct	2.7014	1.7359	-0.7364	6.1393
Indirect	1.6558	0.984	0.0992	3.8822
	β	SE	t	p	LLCI	ULCI
X→M	2.1768	0.4458	4.8831	0	1.294	3.0595
X→Y non	1.4258	0.9376	1.5207	0.131	-0.4311	3.2826
M→Y non	0.4092	0.1766	2.3169	0.0222	0.0594	0.7589
	Effect	SE	LLCI	ULCI	p
Total effect	2.3164	0.8708	0.5919	4.0409	0.0089
Direct	1.4258	0.9376	-0.4311	3.2826
Indirect	0.8906	0.5543	0.087	2.2481
	β	SE	t	p	LLCI	ULCI
X→M	2.1768	0.4458	4.8831	0	1.294	3.0595
X→Y mor	0.3047	0.7623	0.3997	0.6901	-1.2051	1.8144
M→Y mor	0.2308	0.1436	1.6071	0.1107	-0.0536	0.5151
	Effect	SE	LLCI	ULCI
Total effect	0.807	0.7	-0.5791	2.1931
Direct	0.3047	0.7623	-1.2051	1.8144
Indirect	0.5023	0.3756	-0.2194	1.2904
	β	SE	t	p	LLCI	ULCI
X→M	2.1768	0.4458	4.8831	0	1.294	3.0595
X→Y att	0.971	0.5649	1.7189	0.0883	-0.1477	2.0897
M→Y att	0.1207	0.1064	1.1347	0.2588	-0.09	0.3315
	Effect	SE	LLCI	ULCI	p
Total effect	1.2338	0.5159	0.2123	2.2554	0.0183
Direct	0.971	0.5649	-0.1477	2.0897
Indirect	0.2628	0.2998	-0.2354	0.9365
